# Supplementary material for: Comparative genomic analysis of esophageal squamous cell carcinoma among different geographic regions
Source: Front Oncol. 2023 Jan 18;12:999424. doi: 10.3389/fonc.2022.999424 (PMC9889985; doi:10.3389/fonc.2022.999424)
Supplement: Supplementary file 2 [file DataSheet_2.zip]

Archive with 1 entries (1 files):
- Additional file 2.maf
