# Supplementary material for: Comparative genomic analysis of esophageal squamous cell carcinoma among different geographic regions
Source: Front Oncol. 2023 Jan 18;12:999424. doi: 10.3389/fonc.2022.999424 (PMC9889985; doi:10.3389/fonc.2022.999424)
Supplement: Supplementary file 3 [file Table_1.csv]

Tumor_Sample_Barcode	Gender	Age	Tumor	Region
P244981	Male	60	ESCC	SC
P248416	Male	43	ESCC	SC
P217379	Male	55	ESCC	SC
P219251	Male	48	ESCC	SC
P229031	Male	62	ESCC	SC
P237308	Male	62	ESCC	SC
P244160	Male	60	ESCC	SC
P190007	Male	51	ESCC	SC
P240365	Male	64	ESCC	SC
P177997	Male	55	ESCC	SC
P184007	Male	64	ESCC	SC
P186069	Male	67	ESCC	SC
P238389	Male	70	ESCC	SC
P190363	Female	63	ESCC	SC
P180122	Male	49	ESCC	SC
P206563	Male	59	ESCC	SC
P222174	Female	78	ESCC	SC
P226530	Male	68	ESCC	SC
P204543	Male	65	ESCC	SC
P233223	Male	54	ESCC	SC
P234205	Male	67	ESCC	SC
P228783	Female	79	ESCC	SC
P183439	Male	58	ESCC	SC
P203725	Male	78	ESCC	SC
P190583	Male	60	ESCC	SC
P229895	Female	59	ESCC	SC
P175902	Male	54	ESCC	SC
P206821	Male	54	ESCC	SC
P252072	Male	63	ESCC	SC
P190231	Male	68	ESCC	SC
P177867	Male	53	ESCC	SC
P185489	Male	70	ESCC	SC
P199884	Female	77	ESCC	SC
P173939	Male	67	ESCC	SC
P175634	Male	65	ESCC	SC
P180245	Male	67	ESCC	SC
P180902	Male	65	ESCC	SC
P195281	Male	56	ESCC	SC
P203283	Male	53	ESCC	SC
P200102	Male	69	ESCC	SC
P251517	Male	51	ESCC	SC
P179132	Male	69	ESCC	SC
P203667	Male	62	ESCC	SC
P189710	Male	59	ESCC	SC
P179449	Male	48	ESCC	SC
P179978	Male	60	ESCC	SC
P181046	Male	54	ESCC	SC
P198992	Female	63	ESCC	SC
P214661	Female	69	ESCC	SC
P210473	Male	75	ESCC	SC
P203476	Male	71	ESCC	SC
P247756	Male	73	ESCC	SC
P249303	Male	64	ESCC	SC
P249333	Male	54	ESCC	SC
P224662	Male	52	ESCC	SC
P204527	Male	76	ESCC	SC
P214330	Male	60	ESCC	SC
P191633	Male	61	ESCC	NC
P183775	Female	80	ESCC	NC
P229855	Male	68	ESCC	NC
P186507	Male	79	ESCC	NC
P214454	Male	63	ESCC	NC
P217283	Male	58	ESCC	NC
P223520	Male	57	ESCC	NC
P224105	Male	56	ESCC	NC
P226904	Male	78	ESCC	NC
P248048	Male	63	ESCC	NC
P177000	Male	62	ESCC	NC
P186563	Male	59	ESCC	NC
P213839	Male	75	ESCC	NC
P221909	Male	77	ESCC	NC
P233734	Male	62	ESCC	NC
P177729	Male	66	ESCC	NC
P205860	Male	49	ESCC	NC
P227898	Male	71	ESCC	NC
P242544	Female	60	ESCC	NC
P184769	Male	49	ESCC	NC
P188199	Male	65	ESCC	NC
P176058	Male	52	ESCC	NC
P244216	Male	67	ESCC	NC
P249205	Male	77	ESCC	NC
P178935	Male	74	ESCC	NC
P242891	Male	53	ESCC	NC
P185284	Female	59	ESCC	NC
P190901	Male	62	ESCC	NC
P221783	Male	56	ESCC	NC
P176593	Male	63	ESCC	NC
P176764	Male	66	ESCC	NC
P178334	Female	69	ESCC	NC
P178632	Male	69	ESCC	NC
P202507	Male	56	ESCC	NC
P219762	Male	73	ESCC	NC
P216766	Male	72	ESCC	NC
P232651	Male	75	ESCC	NC
P244533	Male	70	ESCC	NC
P183306	Male	58	ESCC	NC
P240131	Male	49	ESCC	NC
P183808	Male	58	ESCC	NC
P246212	Male	60	ESCC	NC
P247449	Male	68	ESCC	NC
P209002	Male	69	ESCC	NC
P227713	Male	46	ESCC	NC
P249844	Male	48	ESCC	NC
P208149	Male	63	ESCC	NC
P201334	Male	68	ESCC	NC
P252034	Male	68	ESCC	NC
P180437	Male	76	ESCC	NC
P189990	Male	61	ESCC	NC
P194245	Male	73	ESCC	NC
P207328	Female	57	ESCC	NC
P217113	Male	64	ESCC	NC
